# Supplementary material for: Homodimeric and Heterodimeric Interactions among Vertebrate Basic Helix–Loop–Helix Transcription Factors
Source: Int J Mol Sci. 2021 Nov 28;22(23):12855. doi: 10.3390/ijms222312855 (PMC8657788; doi:10.3390/ijms222312855)
Supplement: Supplementary file 1 [file ijms-22-12855-s001.zip]

Archive with 6 entries (6 files):
- Supplementary References Tables S1 S2 S3 and S5 Torres-Machorro.pdf
- Table S1 Torres-Machorro.xlsx
- Table S2 Torres-Machorro.xlsx
- Table S3 Torres-Machorro.xlsx
- Table S4 Torres-Machorro.xlsx
- Table S5 Torres-Machorro.xlsx
