# Supplementary material for: Homodimeric and Heterodimeric Interactions among Vertebrate Basic Helix–Loop–Helix Transcription Factors
Source: Int J Mol Sci. 2021 Nov 28;22(23):12855. doi: 10.3390/ijms222312855 (PMC8657788; doi:10.3390/ijms222312855)
Supplement: Supplementary file 1 [file ijms-22-12855-s001.zip › Table S1 Torres-Machorro.xlsx]

## Sheet: Hoja1
Table S1. bHLH TFs developmental involvement and phosphoregulation.
HGNC gene symbol [a]	Developmental role	Phospho-regulation
Class I			x
TCF3/E47	B-lymphocyte and thymocyte development [1-4]. Acquisition and maintenance of mesenchymal phenotype [5].	.[181-184]	x
TCF3/E12	B-lymphocyte Igλ transcription and VJ rearrangement [3]. Neurogenesis [6]	X	x
TCF4/E2-2A	Nervous system development [7]. Development of B, T cells[1,8,9] and plasmacytoid dendritic cells [10,11]. Development of Sertoli cells [12], myogenesis [13] and melanogenesis [14].	X	x
TCF4/E2-2B	Myogenesis [13]		x
TCF12	Development of B cell, T cell and natural killer T-cells [1,9,15]. Myogenesis [16,17]. Neurogenesis [18]	X	x
Class II			x
MYOD1	Myogenesis [19-22]	.[182,185]	x
MYOG	Myogenesis [22,23]	X	x
MYF5	Myogenesis [22-25]	X	x
MYF6	Myogenesis [22,26]	.[182]	x
			x
MESP1	Nascent mesoderm, heart and somite development [27,28]	x	x
MESP2	Development of somitic and cardiac mesoderm [27,28]	x	x
FIGLA	Folliculogenesis and oogenesis [29,30]	x	x
			x
SCX	Chondrogenesis and mesoderm development [31,32]	.[186]	x
TCF15	Mesodermal development [33-35]	x	x
TWIST1	Mesenchymal differentiation, myogenesis and osteogenesis [36-41]. Limb development [42,43]	.[42,187,188]	x
TWIST2	Mesenchymal differentiation [44]	X	x
FERD3L	Neurogenesis [45]		x
HAND1	Cardiac development [46]. Extraembryonic [47] and mesodermal cell linage development [48,49]. Limb and craniofacial morphogenesis [43,50,51]	.[189]	x
HAND2	Cardiac and vascular development development [46,52]. Limb development, chondrogenesis [53] and osteoblast differentiation [43,54-56]	.[42,190]	x
			x
PTF1A	Pancreas development [57-59], cerebellar neurogenesis, generation of GABAergic neurons in spinal cord, cerebellum and retina [60,61].	X	x
NEUROD1	Development of specialized pancreatic and enteroendocrine cells, neuronal diferentiation and placenta development [62-67]		x
NEUROD2	Neurogenesis and placenta development [62,65-67]	X	x
NEUROG1 [b]	Neurogenesis, Inner ear and retina development [65,66,68-73]	X	x
NEUROD4	Neurogenesis, retina development [65,74,75]	X	x
NEUROD6	Neurogenesis [76,77]	X	x
ATOH1	Development of nervous system [7,65,78], inner ear [73,79], and intestinal epithelium [72,80,81]	.[191]	x
NEUROG2	Neurogenesis, development of cranial sensory neurons[65,72,82,83]	.[192,193]	x
NEUROG3	Specification and differentiation of endocrine cells of pancreas and gut [84,85]. Development of hypothalamus [86]	X	x
ATOH7	Eye development and auditory hindbrain development [87,88]	X	x
ATOH8	Development of nervous system, kidney, pancreas, retina and muscle [89-92]. Chondrocyte proliferation [93]. Vasculogenesis and angiogenesis[94,95]	X	x
BHLHA15	Exocrine pancreas development [96,97]. Expression in several development networks including gut, lung, muscle [98,99]	X	x
ASCL1	Development of central and peripheral nervous system, neural retina, olfactory, autonomic neurons, and taste epithelium [65,72,100,101]	X	x
ASCL2	Early development of trophoblast progenitors. Placenta [49,100], follicular T-helper cells and neuronal precursor development [102,103]	X	x
ASCL3	Salivary gland and olfactory epithelium development [104-106]	X	x
ASCL4	Skin development [107]. Fetal expression in brain [99]	X	x
ASCL5	Fetal expression in brain, lung, kidney, spleen and skeletal muscle [99]	X	x
			x
TAL1	Hematopoiesis and vasculogenesis [108-111]. Midbrain GABA-ergic neurogenesis [112]	.[194,195]	x
TAL2	Brain development [113,114] and GABAergic neurogenesis [112]	.[196]	x
LYL1	Hematopoiesis [115,116]	X	x
			x
NHLH1	Development of nervous system [117,118] and cardiac fibroblasts [119]	.[197]	x
NHLH2	Development of nervous system [118,120,121]	X	x
			x
MSC	Myogenesis [122]	X	x
TCF21	Heart, cardiac fibroblast development [123]. Coronary vasculature and epithelial lined tubular structures [124]. Lung and kidney morphogenesis [125,126]. Small intestine and large intestine development [127]	X	x
TCF23	No clear expression during development [128] excepting fetal spleen [99]. Human endometrial stromal cell decidualization [129]	X	x
TCF24	X		x
BHLHA9	Limb morphogenesis [130-132]	X	x
			x
BHLHE22	Retina development [133]. Regulator of neuronal identity in retina, neocortex and spinal cord [133]. Forebrain development [134-136]	X	x
BHLHE23	Differentiation and/or maintenance of pancreatic and neuronal cell types [137]. Retinal bipolar cell maturation [138]	X	x
OLIG1	Oligodendrocyte differentiation and myelination in the brain [139]	X	x
OLIG2	Oligodendrocyte and spinal motor neuron differentiation and specification [140,141]	.[198]	x
OLIG3	Brain development and dorsal neural spinal cord specification [142,143]	X	x
			x
BHLHE40	Neurogenesis and mesodermal differentiation [144]. Differentiation of skeletal muscle, fat, bone and cartilage [145]. Placenta development [146]	X	x
BHLHE41	Differentiation of skeletal muscle, fat, bone and cartilage [145,147,148]	X	x
Class V			x
Id1	Development of liver, angiogenesis, hematopoiesis and neurogenesis [149-151]	X	x
Id2	Various tissues development. Low and restricted expression during development in comparison with other Id proteins [152]. Lipogenesis [153], lymphoid organ and placenta development [49,153,154]	.[199]	x
Id3	Various tissues development. Widespread expression in embryo and during development of fetal liver [152], lipogenesis [153], B-cell and development, angiogenesis and neurogenesis [149-151,155]	.[200]	x
Id4	Various tissues development [152]. Adipocyte and osteoblast differentiation [156,157]	X	x
Class VI			x
HEY1	Neurogenesis, skeletal muscle development, cardiovascular developmet, osteogenesis [70,158,159]	.[201]	x
HEY2	Cardiovascular development [158,160]. Adipocyte and osteoblast differentiation, osteogenesis [156], and ear development [159]	X	x
HEYL	Myogenesis, osteogenesis [159,161]	X	x
HES1	Neurogenesis [162,163], myogenesis, adipogenesis [164], endocrine development. B and T-cell, and myeloid differentiation [165]. Eye and ear development, and intestinal development [166-168]	.[163]	x
HES2	Eye and ear development [169]	X	x
HES3	Nervous system development [166]	X	x
HES4	Mesenchymal stem cell differentiation: osteogenesis and adipogenesis [41]	X	x
HES5	Hematopoiesis, nervous system, eye and ear development [162,168,170,171]	X	x
HES6	Neurogenesis, myogenesis [166,172-176]	.[202,203]	x
HES7	Clock in somite segmentation [177,178]		x
HELT	Brain development, specification of GABAergic neurons [179,180]		x
[a] The HUGO Gene Nomenclature Committee [HGNC] approved gene symbol
All E-proteins express alternative splicing variants with contrasting functionalities. The most prominent variants for TCF3 and TCF4 are dissected in Tables 1, 2 and 4.
