# Supplementary material for: Homodimeric and Heterodimeric Interactions among Vertebrate Basic Helix–Loop–Helix Transcription Factors
Source: Int J Mol Sci. 2021 Nov 28;22(23):12855. doi: 10.3390/ijms222312855 (PMC8657788; doi:10.3390/ijms222312855)
Supplement: Supplementary file 1 [file ijms-22-12855-s001.zip › Table S2 Torres-Machorro.xlsx]

## Sheet: Class I
Table S2. Heterodimeric interactions among E-proteins
Class I /Class I	TCF3/ E47	TCF3/E12	TCF4	TCF12
TCF3/E47		Er [204], Sd [205]	GST [206]	Sd [205], GST [206]	x
TCF3/E12	Er [204], Sd [205], MS [71]	x	MS [71]	Ei [207], MS [71]	x
TCF4	GST [206]			Ei [207], GST [206]	x
TCF12	Sd [205], GST [206]	Ei [207]	Ei [207], GST [206]	x
Color code:
only EMSA
only in vitro assays
Techniques
Er = EMSA with recombinant protein
Ei= EMSA with in vitro translated protein
MS= Mass spectrometry
GST = GST pulldown and related techniques
C= CASTing
Sd= Sandwich assay
