# Supplementary material for: Homodimeric and Heterodimeric Interactions among Vertebrate Basic Helix–Loop–Helix Transcription Factors
Source: Int J Mol Sci. 2021 Nov 28;22(23):12855. doi: 10.3390/ijms222312855 (PMC8657788; doi:10.3390/ijms222312855)
Supplement: Supplementary file 1 [file ijms-22-12855-s001.zip › Table S3 Torres-Machorro.xlsx]

## Sheet: Table S1
Table S3. Heterodimeric interactions of Classes V and VI bHLH TFs.
Class V/all	E47	E12	TCF4	TCF12	MYOD1	MYOG	MYF5	MYF6	SCX	TWIST1	HAND1	HAND2	PTF1	NEUROD1	NEUROD4	NEUROG1	ASCL1	NHLH2	OLIG1	OLIG2	ID1	ID2	ID3	ID4	HEY1	HEY2	HEYL	HES1	HES2	HES4	HES5	HES6	HELT
Id1	qY2H, cIP(2), cE, MS, NI, IF [183,208-211]	cIP(4), cE, qY2H, Y2H, GST, NI [44,128,208-210,212,213]	qY2H, MS, Fw [194,208,214]	qY2H, M2H [99,208]	GST, cIP, cE, M2H [209,212,216]	qY2H [208]	qY2H [208]	qY2H [208]	x																coIP [230]	x		M2H, cIP [ID1-4] [216]	x
Id2	qY2H, MS, Y2H [183,208,215]	qY2H, cIP(2), Y2H, cE [128,208,215]	qY2H, MS, Y2H, M2H [208,214-216]	qY2H, Y2H [208,215]	qY2H, cIP, M2H [208]	x	qY2H, M2H [208]	cIP [208]	x									x	coIP, M2H [226]	cIP [226]	x							cIP, cE(2), M2H [150,216]	x
Id3	cIP(2), Y2H, cE, MS [183,217,218]	cIP, Y2H, cE [217]	cIP, Y2H, cE, MS [214,217]	cIP, Y2H, cE [217]	cIP, Y2H, cE [217]	x	M2H [208]	cIP [208]	cIP [218]	x			MDS [222]	x										cIP, Y2H [217][a]	x			M2H [216]	x
Id4	cE, MS [152,183]	x	MS [214]	x														x	cIP, M2H, BMFCS [226,227]	cIP [226]	x		cIP, Y2H [217][a]	x		cIP, cGST [156]	x	M2H [216]	x
Class VI
HEY1	E2A: Y2H [219]	x	Y2H [219]	x	cIP, cE [221]	x					GST [223]	GST [223]	cIP [224]	w: coIP [225]	w: coIP [225]	x					cIP [230]	x				Y2H, GST(2) [201,219]	SSPC, cIP, Y2H [161,225]	SSPC, cIP, Y2H(3), Ei(2), MS, GST [161,201,219,225,231]	w: cIP [225]	cIP, Y2H, Ei [225]	x
HEY2	E2A: Y2H [219]	x	Y2H, GST [219]	x							GST [223]	GST [223]	cIP [224]	x										cIP, cGST [156]	Y2H, GST(2) [201,219]	x		Ei, Ee, GST(2), cIP, Y2H [219,232]	x				Y2H, cIP [180]	x
HEYL											GST [223]	GST [223]	x												SSPC [161]	x		SSPC, ChIP-Seq [161]	x
HES1	E2A: Y2H [219]. M2H, cIP, Er, FP [Nbox] [216,220]	M2H, cIP [216]	Y2H, GST [219]	x	w: SSPC								cIP, Y2H, GST [224]	x				GST, cIP [228]	x		M2H, cIP [ID1-4] [216]	cIP, cE, M2H [150,216]	M2H [216]	M2H [216]	SSPC, cIP, Y2H(2), Ei, MS, GST(2) [161,201,219,225,231]	Ei, Ee, GST(2), cIP, Y2H [219,232]	SSPC, ChIP-seq [161]	x				cIP(2), cE(2), GST [175, 202, 233]	x
HES2														cIP [169]	cIP [169]	x									w: cIP [225]	x
HES3		x
HES4										cIP [41]	x														cIP, Y2H, Ei [225]	x						GST [175]	x
HES5	w: cIP, FP [170]	x												cIP [225]	cIP [225]	cIP [225]	cIP[2] [170,229]																cIP(2), Y2H [179,180]	x
HES6																												cIP, cE(2), GST [233]. When acidic N-terminal region of Hes6 is deleted: [175,176,202]]	x	GST [175]	x
HES7
HELT	TCF3: Y2H, coIP [180]	x	x														Y2H, cIP, IF [180]									coIP(2), Y2H [179,180]	x				coIP(2), Y2H [179,180]	x
Color-code and abbreviations as in Table 2
[a] The interaction was not cleary confirmed by cIP [217]
Numbers in parenthesis indicate independent experiments.

## Sheet: Dictionary
Dictionary
rp	Recombinant protein
ivtp	in vitro translated protein
etc	extracts of transfected cells
ce	cell extracts
ss	Supershift
M2H	Mammalian two hybrid
qY2H	quantitative Yeast two hybrid
Y2H	Yeast two hybrid
Y	yes
N	no
CD	Circular dicroism
GST	GST-pulldown, or related in vitro pull-down assay.
coIP	Co -immunoprecipitation
EMSA	Electrophoretic Mobility Shift Assay
MDS	Molecular dynamic stimulation
NI	Nuclear importing/redirection assays
ELISA	Protein-protein and Protein-DNA interaction assays.
FWB	Far western blot
BMFCS	Bi molecular fluorescence complementation system.
SSPC	Site-specific photo crosslinking (in vivo)
cEMSA	competitive EMSA (reduction of binding of homodimer or heterodimers)
FS	Fluorescence spectroscopy
MIF	Methylation interference footprinting
SEC/MALLS	Size exclusion Chromatography-Multi angle light scattering
Sd	Sandwich assay
