# Supplementary material for: Homodimeric and Heterodimeric Interactions among Vertebrate Basic Helix–Loop–Helix Transcription Factors
Source: Int J Mol Sci. 2021 Nov 28;22(23):12855. doi: 10.3390/ijms222312855 (PMC8657788; doi:10.3390/ijms222312855)
Supplement: Supplementary file 1 [file ijms-22-12855-s001.zip › Table S4 Torres-Machorro.xlsx]

## Sheet: Table S4
Table S4. Transcriptional activity of Class II TFs heterodimers with Classes II, V and VI TFs
	MYOD1	MYOG	MYF5	MYF6	TWIST1	HAND1	HAND2	NEUROD1	NEUROG2	NEUROG3	ASCL1	TAL1	OLIG1	BHLHE40	ID1	ID2	ID3	ID4	HEY1	HEY2	HEYL	HES1	HES2	HES4	HES5	HELT
MYOD1					cIP, GST (71)	M2H (78)	x				x			cIP (185)	. [188]	. [188]	. [158]	x	.[160]	x		.[164]	x
MYOG					GST (71)
MYF5					GST (71)										. [188]	. [188]	. [188]	x
MYF6					GST (71)										. [188]	. [188]	. [188]	x
MESP1
MESP2
FIGLA
SCX																	.[241]	x
TCF15
TWIST1	.[81]	.[81]	.[81]	.[81]	x	cIP (222)	cIP, F (222)	x				x			.[200]	x	.[200]	x						.[246]	x
TWIST2					.[236]
FERD3L
HAND1	.[90]	x			.[201]		Y2H, GST, F, M2H (78,222)	x			GST (78)	x							.[90]	.[90]	.[90]	x
HAND2					.[201]	.[90,201]	x	x											.[90]	.[90]	.[90]	x
PTF1A																	.[209]	x	.[243]	.[243]	x	.[243]	x
NEUROD1																			.[244]	x			.[245]	x	. [244]	x
NEUROD2
NEUROG1
NEUROD4																			.[244]	x			.[245]	x	. [244]	x
NEUROD6
ATOH1
NEUROG2											Y2H, cIP, GST, Ei(2), Ee (235, nDB in Ei)(46,77)	x		x											. [244]	x
NEUROG3
ATOH7
ATOH8								.[100]	x	.[100]
BHLHA15	.[116]	x
ASCL1						.[90]	x		.[107]*	x				GST (183, nDB)	x										.[247]	. [237]	x
ASCL2						.[88]	x
ASCL3	.[119]	x
ASCL4
ASCL5
TAL1													x
TAL2
LYL1												.[127,238]
NHLH1
NHLH2																						.[132]	x
MSC
TCF21
TCF23
TCF24
BHLHA9					.[141]		.[141]	x
BHLHE22
BHLHE23
OLIG1														x		. [146]	x	. [146]	x												x
OLIG2									. [148.150]	x			.[148]			. [146]	x	. [146]	x												x
OLIG3
BHLHE40	.[155]	x									.[152]	x			x				x
BHLHE41	.[154,155,235]	x												. [239]
	MYOD1	MYOG	MYF5	MYF6	TWIST1	HAND1	HAND2	NEUROD1	NEUROG2	NEUROG3	ASCL1	TAL1	OLIG1	BHLHE40	ID1	ID2	ID3	ID4	HEY1	HEY2	HEYL	HES1	HES2	HES4	HES5	HELT
Transcriptionally inactive or repressive heterodimer. Competeing with bHLH partners
Cooperate with each other
Interactions not indicated here to avoid repeating data from white area.
* DNA binding to some DNA sequences requires an additional factor not yet identified (235)(46)
Reference numbers for this table are in the MAIN TEXT.
