# Supplementary material for: Homodimeric and Heterodimeric Interactions among Vertebrate Basic Helix–Loop–Helix Transcription Factors
Source: Int J Mol Sci. 2021 Nov 28;22(23):12855. doi: 10.3390/ijms222312855 (PMC8657788; doi:10.3390/ijms222312855)
Supplement: Supplementary file 1 [file ijms-22-12855-s001.zip › Table S5 Torres-Machorro.xlsx]

## Sheet: Table S5
Table S5: Homodimeric interactions of Classes V and VI bHLH TFs.
Factor	Homodimer	EMSA	2H	GST-pulldown	cIP	MS/MS	Biophysical	Other Biochemical	Function [f]	Other information
Class V
ID1	N			N: [212], Y: ID1.25 [e]	x
ID2	?
ID3	N	N: Ei [217]
ID4	N	N: [152]
Class VI
HEY1	Y	Y: Ei Ebox [225,234]	Y: Y2H [219,225]	Y: [219]	Y: [225]	Y: MS [231]			R [179,232,234]	[a]
HEY2	Y	Y: Ei Ebox [232,234]	Y: Y2H [219]	Y: [219]					R [160,232,234]	[a]
HEYL	?	N: Ei [234]
HES1	Y	Y: Er N-box [220,235][E-box]; ESE-box [176] . Ei E-box [225]	x				Y: CD and size exclusion chromatography [235]	Y: FP [220], C [179]	R [220,238]. A [163]	[a]
HES2	Y	Y: Er N and E-box [236]	x					Y: FP [236]	R [236]	[a]
HES3	Y	Y: Er N-box [237]	x							[b]
HES4	Y	Y: Ei E-box [225] . Er N-box [175]	x
HES5	Y				Y: [170]			Y: FP [N-box][170]	x	[a]
HES6	Y	N: Er E and N-box [172,175]. Y: Ei ESE-box [173,176] and Ee [202]	x	Y: [175]	Y: [176,202]	x		Y: N-box binding reporter [172] and copurification by Ni-column [175]	Inhibitor of Hes1 [203,233]	[c]
HES7	?								R [239]	x
HELT	Y	Y: Ee [179]	Y: Y2H [180]		Y: [179,180]	x		Y: C [179]	R [179]	[d]
[a] Binds N-box and E-box [170,240,241]
[b] Only HES3b variant bound N-box [237]
[c] Binds ESE-box [173]
[d] When using truncated version of HELT, intermediate size in EMSA was observed, demonstrating homodimer binding [179]
[e] Splicing isoform ID1.25 homodimerizes by GST-pulldown with in vitro translated protein [212]
[f] Consider the possibility of heterodimerizatin with endogenous proteins in reporter transfection assays.
Color code experimental approach:
only EMSA
only in vitro assays
only in vivo assays
Both in vitro and in vivo
Untested
Color code function:
Transactivator
Repressor
Transactivator and repressor
Color code DNA binding:
No DNA binding
DNA binding
